# Supplementary material for: A fully automated approach involving neuroimaging and deep learning for Parkinson’s disease detection and severity prediction
Source: PeerJ Comput Sci. 2023 Jul 19;9:e1485. doi: 10.7717/peerj-cs.1485 (PMC10403203; doi:10.7717/peerj-cs.1485)
Supplement: Supplemental Information 1 [file peerj-cs-09-1485-s001.ipynb]

# %% [code]
gpu_info = !nvidia-smi
gpu_info = '\n'.join(gpu_info)
if gpu_info.find('failed') >= 0:
  print('Select the Runtime > "Change runtime type" menu to enable a GPU accelerator, ')
  print('and then re-execute this cell.')
else:
  print(gpu_info)
    #For GPU tunning

# %% [code]
from psutil import virtual_memory
ram_gb = virtual_memory().total / 1e9
print('Your runtime has {:.1f} gigabytes of available RAM\n'.format(ram_gb))

if ram_gb < 20:
  print('To enable a high-RAM runtime, select the Runtime > "Change runtime type"')
  print('menu, and then select High-RAM in the Runtime shape dropdown. Then, ')
  print('re-execute this cell.')
else:
  print('You are using a high-RAM runtime!')
    #FOR ram tunning

# %% [code]
from google.colab import drive
drive.mount('/content/drive')
import os
os.chdir("/content/drive/My Drive")
!ls
#For conneting DB

# %% [code]
from tensorflow import keras

from keras import Sequential
import matplotlib.pyplot as plt
from keras.layers import Dense, Flatten, Conv3D, Conv2D, MaxPooling3D
from keras.utils import to_categorical

import numpy as np  
# import nessesary libs

# %% [code]

# import keras
shaped_data = np.load('Brain_all_downsized2.npy')
final_label = np.load('Brain_Label.npy')
final_label = final_label[:,0]
from scipy import io as sio
samples, width, height, depth = np.shape(shaped_data)
shaped_data = shaped_data[1:samples,:,:,:]
shaped_data = np.expand_dims(shaped_data,axis=4)
print(np.shape(shaped_data))
# import data and checking
X = shaped_data
y = final_label
yTemp = y
del shaped_data,final_label
# making the necessary adjustments

from keras.models import Sequential
from keras.layers import Dense,  Activation, Flatten, ConvLSTM2D, MaxPooling2D, Dropout, BatchNormalization


# %% [code]


# %% [code]
print("Started")
#========================================================================================


model = Sequential()


model.add(Conv3D(filters=64, kernel_size=3, activation="relu",input_shape=(width,height,depth,1)))
model.add(MaxPooling3D(pool_size=2))
model.add(BatchNormalization())

model.add(Conv3D(filters=64, kernel_size=3, activation="relu"))
model.add(MaxPooling3D(pool_size=2))
model.add(BatchNormalization())
 
model.add(Conv3D(filters=64, kernel_size=3, activation="relu"))
model.add(MaxPooling3D(pool_size=2))
model.add(BatchNormalization())

model.add(Conv3D(filters=64, kernel_size=3, activation="relu"))
model.add(MaxPooling3D(pool_size=2))
model.add(BatchNormalization())


# Passing it to a Fully Connected layer
model.add(Flatten())


# 2nd Fully Connected Layer
model.add(Dense(2048))
model.add(Activation('relu'))
# Add Dropout


# 3rd Fully Connected Layer
model.add(Dense(1000))
model.add(Activation('relu'))
# Add Dropout


model.add(Dense(1))
model.summary()


model.compile(loss='mse', optimizer='adam')
print("model compile oldu")

from sklearn import metrics
from sklearn.model_selection import KFold 

tx,*_=np.shape(X)
Y_Pred_all = np.zeros(tx)
seed = 7
fold=10
np.random.seed(seed)
kfold = KFold(n_splits=fold, shuffle = True, random_state = seed)
batch_size = 8
no_epochs = 30
no_classes = 2    #for parkinson and control
verbosity = 1
learning_rate = 0.001
# Model configuration
count = 1
for train, test in kfold.split(X,y):

    print(count,". Fold")
    count +=1
    history = model.fit(X[train], y[train].ravel(),
                        batch_size=batch_size,
                        epochs=no_epochs,
                        verbose=verbosity)
    Y_Pred = model.predict(X[test])
  
    
    j = 0
    for i in test:
      Y_Pred_all[i] = Y_Pred[j]
      j+=1


# %% [code]
Y_True = y
#for evaluating
import math
explained_variance = metrics.explained_variance_score(Y_True, Y_Pred_all)
max_error = metrics.max_error(Y_True, Y_Pred_all)
mean_absolute_error = metrics.mean_absolute_error(Y_True, Y_Pred_all)
mean_squared_error = metrics.mean_squared_error(Y_True, Y_Pred_all)
root_mean_squared_error = metrics.mean_squared_error(Y_True, Y_Pred_all)
    
median_absolute_error = metrics.median_absolute_error(Y_True, Y_Pred_all)
r2 =  metrics.r2_score(Y_True, Y_Pred_all)
cc = math.sqrt(abs(r2))
    
print('explained_variance =', explained_variance)
print('max_error =', max_error)
print('mean_absolute_error =', mean_absolute_error)
print('mean_squared_error =',mean_squared_error)
print('root_mean_squared_error =', root_mean_squared_error)
print('median_absolute_error =',median_absolute_error)
print('r2 =',r2)
print('cc =',cc)
