# Supplementary material for: A fully automated approach involving neuroimaging and deep learning for Parkinson’s disease detection and severity prediction
Source: PeerJ Comput Sci. 2023 Jul 19;9:e1485. doi: 10.7717/peerj-cs.1485 (PMC10403203; doi:10.7717/peerj-cs.1485)
Supplement: Supplemental Information 2 [file peerj-cs-09-1485-s002.ipynb]

# %% [code]
gpu_info = !nvidia-smi
gpu_info = '\n'.join(gpu_info)
if gpu_info.find('failed') >= 0:
  print('Select the Runtime > "Change runtime type" menu to enable a GPU accelerator, ')
  print('and then re-execute this cell.')
else:
  print(gpu_info)
  #For GPU tunning

# %% [code]
from psutil import virtual_memory
ram_gb = virtual_memory().total / 1e9
print('Your runtime has {:.1f} gigabytes of available RAM\n'.format(ram_gb))

if ram_gb < 20:
  print('To enable a high-RAM runtime, select the Runtime > "Change runtime type"')
  print('menu, and then select High-RAM in the Runtime shape dropdown. Then, ')
  print('re-execute this cell.')
else:
  print('You are using a high-RAM runtime!')
  #FOR ram tunning

# %% [code]
from google.colab import drive
drive.mount('/content/drive')
import os
os.chdir("/content/drive/My Drive")
!ls
#For conneting DB

# %% [code]
from tensorflow import keras

from keras import Sequential
import matplotlib.pyplot as plt
from keras.layers import Dense, Flatten, Conv3D, Conv2D, MaxPooling3D
from keras.utils import to_categorical

import numpy as np  
# import nessesary libs

# %% [code]
count = 0
Y_all = np.load('Brain_Label.npy')
Y_all = Y_all[:,1]
for i  in range(0,len(Y_all)):
    if Y_all[i]>0:
      count=count+1
print(count)
# import data and checking

# %% [code]


import keras
from keras import Sequential
import matplotlib.pyplot as plt
from keras.layers import Dense, Activation, Dropout, Flatten, Conv2D, MaxPooling2D
from tensorflow.python.keras.layers.normalization import BatchNormalization
from keras.utils import to_categorical
import numpy as np


X_all = np.load('Brain_all_downsized2.npy')
# import data
print(np.shape(X_all))
X_all = np.expand_dims(X_all,axis=4)
Y_all = np.load('Brain_Label.npy')
#import Label 
Y_all = Y_all[:,1]
Y_temp = Y_all
Y_all = to_categorical(Y_all)
ti = X_all.shape
# making the necessary adjustments
print(ti)
samples, width, height, depth , _= np.shape(X_all)
X_all = X_all[1:samples,:,:,:]
print(ti)
tx,ty = Y_all.shape
print(tx)


# -- Preparatory code --
# Model configuration
batch_size = 1
no_epochs = 20
no_classes = 2    #for parkinson and control
verbosity = 1

learning_rate = 0.001
 


print("Started")
#========================================================================================
# CNN model

model = Sequential()


model.add(Conv3D(filters=64, kernel_size=3, activation="relu",input_shape=(width,height,depth,1)))
model.add(MaxPooling3D(pool_size=2))
model.add(BatchNormalization())

model.add(Conv3D(filters=64, kernel_size=3, activation="relu"))
model.add(MaxPooling3D(pool_size=2))
model.add(BatchNormalization())

model.add(Conv3D(filters=64, kernel_size=3, activation="relu"))
model.add(MaxPooling3D(pool_size=2))
model.add(BatchNormalization())

model.add(Conv3D(filters=64, kernel_size=3, activation="relu"))
model.add(MaxPooling3D(pool_size=2))
model.add(BatchNormalization())


# Passing it to a Fully Connected layer
model.add(Flatten())


# 2nd Fully Connected Layer
model.add(Dense(1000))
model.add(Activation('relu'))
# Add Dropout


# 3rd Fully Connected Layer
model.add(Dense(1000))
model.add(Activation('relu'))
# Add Dropout


# Output Layer
model.add(Dense(2))
model.add(Activation('softmax'))

model.summary()


# %% [code]
from numpy import argmax
model.compile(loss='mse', optimizer='adam')
print("model compiled")

from sklearn import metrics
from sklearn.model_selection import KFold 

tx,*_=np.shape(X_all)
Y_Pred_all = np.zeros(tx)
seed = 7
fold=10
np.random.seed(seed)
kfold = KFold(n_splits=fold, shuffle = True, random_state = seed)
#Arrengement for K fold
batch_size = 4
no_epochs = 30
no_classes = 2    #for parkinson and control
verbosity = 1
learning_rate = 0.0001

count = 1
for train, test in kfold.split(X_all,Y_all):
    print(np.shape(X_all[train]))
    print(np.shape(Y_all[train]))
    print(count,". Fold")
    count +=1
    history = model.fit(X_all[train], Y_all[train],
                        batch_size=batch_size,
                        epochs=no_epochs,
                        verbose=verbosity)
    Y_Pred = model.predict(X_all[test])
  #model predicting
    
    Y_Pred = argmax(Y_Pred, axis=1)
    j = 0
    for i in test:
      Y_Pred_all[i] = Y_Pred[j]
      j+=1


# %% [code]
Y_True = Y_temp

#for evaluating
import sklearn.metrics as metrics
acc = metrics.accuracy_score(Y_True, Y_Pred_all, normalize=True)
f1 = metrics.f1_score(Y_True,Y_Pred_all, average=None)
roc_auc = metrics.roc_auc_score(Y_True,Y_Pred_all)
precision = metrics.precision_score(Y_True,Y_Pred_all, average=None)
recall = metrics.recall_score(Y_True,Y_Pred_all, average=None)
confusion = metrics.confusion_matrix(Y_True,Y_Pred_all)

print("Accuracy:  "+str(acc))
print("Roc_auc:  "+str(roc_auc))
print("F1:  "+str(f1))
print("Precision:  "+str(precision))
print("Recall:  "+str(recall))
print("Confusion:  "+str(confusion))
